# Supplementary material for: FAR1 as a ferroptosis-related biomarker and potential therapeutic target in acute kidney injury: integrated bioinformatics and experimental validation
Source: Ren Fail. 2025 Aug 19;47(1):2547260. doi: 10.1080/0886022X.2025.2547260 (PMC12366510; doi:10.1080/0886022X.2025.2547260)
Supplement: Sub figures of supplementary figure 1.zip [file IRNF_A_2547260_SM0768.zip]

Archive with 3 entries (2 files):
- Sub figures of supplementary figure 1/Supplementary Figure 1A.tif
- Sub figures of supplementary figure 1/Supplementary Figure 1B.tif
- Sub figures of supplementary figure 1/
